# Supplementary material for: VarSCAT: A computational tool for sequence context annotations of genomic variants
Source: PLoS Comput Biol. 2023 Aug 11;19(8):e1010727. doi: 10.1371/journal.pcbi.1010727 (PMC10446208; doi:10.1371/journal.pcbi.1010727)
Supplement: S3 Table — The running times were measured with Intel Xeon Gold 6230 CPU @ 2.10GHz. (XLSX) [file pcbi.1010727.s018.xlsx]

## Sheet: Sheet1
S3 Table. The running time and maximum memory usage of VarSCAT and UPS-indel from samples of Genome in a Bottle HG002-HG007 and Platinum Genomes NA12877 and NA12878. The running times were measured with Intel Xeon Gold 6230 CPU @ 2.10GHz.
		HG002	HG003	HG004	HG005	HG006	HG007	NA12877	NA12878
VarSCAT	running time	1min27s	1min16s	1min14s	1min15s	1min17s	0min55s	0min58s	1min07s
	maximum memory	0.64GB	0.69GB	0.61GB	0.52GB	0.54GB	0.46GB	0.69GB	0.53GB
UPS-indel	running time	4min27s	4min48s	4min48s	4min29s	4min29s	4min31s	3min54s	4min37s
	maximum memory	6.57GB	4.58GB	4.58GB	4.64GB	4.65GB	5.38GB	5.46GB	6.88GB
